# Supplementary material for: Beyond Analgesia: Psychobiotics as an Adjunctive Approach to Pain Management in Gastrointestinal Oncology—A Post Hoc Analysis from the ProDeCa Study
Source: Nutrients. 2025 Aug 25;17(17):2751. doi: 10.3390/nu17172751 (PMC12430046; doi:10.3390/nu17172751)
Supplement: Supplementary file 1 [file nutrients-17-02751-s001.zip]

Archive with 1 entries (1 files):
- nutrients-3785294-supplementary.pdf
